# Supplementary material for: IMPACT is a GCN2 inhibitor that limits lifespan in Caenorhabditis elegans
Source: BMC Biol. 2016 Oct 7;14:87. doi: 10.1186/s12915-016-0301-2 (PMC5054600; doi:10.1186/s12915-016-0301-2)
Supplement: Additional file 11: Table S2. — qPCR data of Additional file 2: Figure S2. (XLSX 12 kb) [file 12915_2016_301_MOESM11_ESM.xlsx]

## Sheet: Suppl Table 2
Supplementary Table 2| qPCR data of Supplementary Figure 2.
a
	impt-1		his-10
	Ct	mean Ct	Ct endo	mean Ct	delta Ct (x-y)	relative expression	mean	fold change	mean fold change
N2	22.98	22.99	15.39	15.935	7.055	0.00752027	0.00639318	1.17629	1
N2	23		16.48
N2	19.98	20.11	13.14	13.02	7.09	0.00734002		1.1481
N2	20.24		12.9
N2	20.88	20.695	12.78	12.84	7.855	0.00431926		0.675604
N2	20.51		12.9
impt-1+/- (ok3233)	24.49	24.25	14.73	14.825	9.425	0.00145476		0.227549	0.230143
impt-1+/- (ok3233)	24.01		14.92
impt-1+/- (ok3233)	23.16	23.285	13.71	13.48	9.805	0.00111789		0.174857
impt-1+/- (ok3233)	23.41		13.25
impt-1+/- (ok3233)	25.01	25.13	16.15	16.045	9.085	0.00184138		0.288022
impt-1+/- (ok3233)	25.25		15.94
b
	impt-1		his-10
	Ct	mean Ct	Ct endo	mean Ct	delta Ct (x-y)	relative expression	mean	fold change	mean fold change
N2 L4440 (RNAi)	22.7096	23.0779	12.3663	12.5312	10.5468	0.00066851	0.000940734	0.710626	1
N2 L4440 (RNAi)	23.4462		12.6961
N2 L4440 (RNAi)	24.1105	23.396	13.1288	13.0061	10.3899	0.000745299		0.792253
N2 L4440 (RNAi)	22.6815		12.8834
N2 L4440 (RNAi)	23.0843	23.5318	14.2197	14.06	9.47173	0.00140839		1.49712
N2 L4440 (RNAi)	23.9792		13.9004
N2 impt-1 (RNAi)	25.3438	24.5024	13.1274	13.0349	11.4675	0.000353137		0.375384	0.160945
N2 impt-1 (RNAi)	23.6609		12.9424
N2 impt-1 (RNAi)	26.8418	27.6247	13.0223	13.2079	14.4168	4.57214e-05		0.0486018
N2 impt-1 (RNAi)	28.4076		13.3936
N2 impt-1 (RNAi)	27.2886	27.6717	13.475	13.531	14.1408	5.53607e-05		0.0588484
N2 impt-1 (RNAi)	28.0548		13.5869
