# Supplementary material for: IMPACT is a GCN2 inhibitor that limits lifespan in Caenorhabditis elegans
Source: BMC Biol. 2016 Oct 7;14:87. doi: 10.1186/s12915-016-0301-2 (PMC5054600; doi:10.1186/s12915-016-0301-2)
Supplement: Additional file 12: Table S3. — qPCR data of Additional file 9: Figure S9. (XLSX 14 kb) [file 12915_2016_301_MOESM12_ESM.xlsx]

## Sheet: Suppl Table 3
Supplementary Table 3| qPCR data of Supplementary Figure 9
a
	impt-1		his-10
	Ct	mean Ct	Ct endo	mean Ct	delta Ct (x-y)	relative expression	mean	fold change	mean fold change
N2	22.7096	23.0779	12.3663	12.5312	10.5468	0.00066851	0.000940734	0.710626	1
N2	23.4462		12.6961
N2	24.1105	23.396	13.1288	13.0061	10.3899	0.000745299		0.792253
N2	22.6815		12.8834
N2	23.0843	23.5318	14.2197	14.06	9.47173	0.00140839		1.49712
N2	23.9792		13.9004
daf-16 (m26)	23.8575	24.0134	14.4697	14.2658	9.74761	0.00116326		1.23655	1.74496
daf-16 (m26)	24.1692		14.0618
daf-16 (m26)	26.2406	26.3602	17.0919	17.3135	9.04666	0.00189097		2.0101
daf-16 (m26)	26.4797		17.5351
daf-16 (m26)	24.49	24.1435	15.0313	15.081	9.06244	0.0018704		1.98823
daf-16 (m26)	23.797		15.1307
skn-1 (zu135)	24.2658	24.3692	13.9115	13.7493	10.62	0.00063544		0.675473	0.986595
skn-1 (zu135)	24.4727		13.5871
skn-1 (zu135)	24.4773	24.4248	14.8437	14.5542	9.87056	0.00106823		1.13553
skn-1 (zu135)	24.3723		14.2648
skn-1 (zu135)	24.7103	24.5531	14.8525	14.6993	9.85382	0.0010807		1.14878
skn-1 (zu135)	24.3959		14.546	13.9165
hsf-1 (sy441)	22.5575	22.5288	13.2869	13.3449	9.1839	0.00171937		1.82769	2.6185
hsf-1 (sy441)	22.5002		13.403
hsf-1 (sy441)	22.3225	22.2455	13.5165	13.4073	8.83821	0.00218491		2.32256
hsf-1 (sy441)	22.1686		13.2981
hsf-1 (sy441)	21.3168	22.6022	14.4193	14.4379	8.16436	0.00348564		3.70524
hsf-1 (sy441)	23.8877		14.4564
b
	impt-1		his-10
	Ct	mean Ct	Ct endo	mean Ct	delta Ct (x-y)	relative expression	mean	fold change	mean fold change
N2 Day0	24.8989	24.8984	18.9722		24.8984	3.19771e-08	3.6521e-08	0.875583	1
N2 Day0	24.8979		18.9482
N2 Day0	25.0663	25.0256	19.1293		25.0256	2.92783e-08		0.801684
N2 Day0	24.9849		18.9926
N2 Day0	24.2874	24.3032	18.3544		24.3032	4.83075e-08		1.32273
N2 Day0	24.3189		18.6616
N2 Day10	25.2037	25.1943	20.8831		25.1943	2.60473e-08		0.713215	0.689222
N2 Day10	25.1848		20.8375
N2 Day10	25.1945	25.3817	21.7687		25.3817	2.2874e-08		0.626325
N2 Day10	25.5689		21.9245
N2 Day10	25.1766	25.1644	20.8964		25.1644	2.65919e-08		0.728127
N2 Day10	25.1523		20.9351
eat-2 Day0	25.6003	25.6135	20.2106		25.6135	1.94785e-08		0.53335	0.764114
eat-2 Day0	25.6267		20.4691
eat-2 Day0	25.4465	25.5272	20.4282		25.5272	2.06801e-08		0.566253
eat-2 Day0	25.6078		20.4272
eat-2 Day0	24.4455	24.4524	19.6702		24.4524	4.35599e-08		1.19274
eat-2 Day0	24.4594		19.7154
eat-2 Day10	27.5186	27.44	21.3919		27.44	5.49211e-09		0.150382	0.325571
eat-2 Day10	27.3614		21.3728
eat-2 Day10	25.4638	25.4153	20.7372		25.4153	2.23471e-08		0.611898
eat-2 Day10	25.3668		20.9072
eat-2 Day10	26.9485	26.9281	21.2784		26.9281	7.83126e-09		0.214432
eat-2 Day10	26.9077		21.4196
